# Supplementary material for: Whole-Genome Sequence Analysis to Assess Mutations in Efflux Pumps in Mycobacterium tuberculosis: The Influence in Drug Resistance
Source: Microorganisms. 2025 Jun 4;13(6):1306. doi: 10.3390/microorganisms13061306 (PMC12195134; doi:10.3390/microorganisms13061306)
Supplement: Supplementary file 1 [file microorganisms-13-01306-s001.zip]

Archive with 1 entries (1 files):
- microorganisms-3474243-supplementary.pdf
